# Supplementary material for: Enhanced Pro-Osteogenic Regulatory Modulation in Mesenchymal Stem Cells Derived from the Periosteum Under Simulated Microgravity
Source: Cells. 2026 May 28;15(11):989. doi: 10.3390/cells15110989 (PMC13256461; doi:10.3390/cells15110989)
Supplement: Supplementary file 1 [file cells-15-00989-s001.zip]

Archive with 1 entries (1 files):
- cells-4315702-supplementary.pdf
